# Supplementary material for: Meta-Analysis of the Mechanisms Underlying COVID-19 Modulation of Parkinson’s Disease
Source: Int J Mol Sci. 2023 Aug 31;24(17):13554. doi: 10.3390/ijms241713554 (PMC10487929; doi:10.3390/ijms241713554)
Supplement: Supplementary file 1 [file ijms-24-13554-s001.zip]

Archive with 1 entries (1 files):
- ijms-2509649-supplementary.pdf
